# Supplementary material for: A Phenomenological Model for Enthalpy Recovery in Polystyrene Using Dynamic Mechanical Spectra
Source: Polymers (Basel). 2023 Aug 29;15(17):3590. doi: 10.3390/polym15173590 (PMC10490033; doi:10.3390/polym15173590)
Supplement: Supplementary file 1 [file polymers-15-03590-s001.zip]

Archive with 1 entries (1 files):
- polymers-2546675-supplementary.pdf
